# Supplementary material for: Endocrine Fertility Parameters—Genomic Background and Their Genetic Relationship to Boar Taint in German Landrace and Large White
Source: Animals (Basel). 2021 Jan 18;11(1):231. doi: 10.3390/ani11010231 (PMC7831948; doi:10.3390/ani11010231)
Supplement: Supplementary file 1 [file animals-11-00231-s001.zip › Table S1.xlsx]

## Sheet: Tabelle1
Table S1. Descriptive statistics of the analyzed traits (raw values).
Trait	Sex	Landrace		Large White
		N	Mean ± SD	N	Mean ± SD
Age	female	353	128.68 ± 31.41	138	124.82 ± 7.74
	male	357	165.81 ± 12.14	148	162.31 ± 4.85
CORT	female	353	28.31 ± 13.32	137	32.71 ± 15.05
	male	357	34.03 ± 17.06	148	38.47 ± 20.74
	male+female	710	31.19 ± 15.58	285	35.70 ± 18.42
TEST	female	344	0.49 ± 1.66	133	0.15 ± 0.12
	male	353	11.53 ± 9.45	148	8.03 ± 7.56
	male+female	697	6.08 ± 8.78	281	4.30 ± 6.75
EST	female	340	0.26 ± 0.26	132	0.21 ± 0.15
	male	346	1.58 ± 1.50	147	0.97 ± 1.15
	male+female	686	0.93 ± 1.27	279	0.61 ± 0.92
LH	female	343	7.03 ± 4.27	138	7.20 ± 2.44
	male	357	2.81 ± 1.54	148	2.59 ± 1.03
	male+female	700	4.88 ± 3.82	286	4.86 ± 2.99
FSH	female	348	1335.54 ± 767.15	138	1355.22 ± 461.25
	male	357	1402.29 ± 1010.81	148	1440.00 ± 768.22
	male+female	705	1369.34 ± 898.81	286	1399.09 ± 639.11
AND	male	2136	1653.92 ± 1509.69	1639	1223.45 ± 1110.99
SKA	male	2136	219.48 ± 252.99	1639	93.26 ± 131.26
Age = age at sampling in days, CORT = cortisol, TEST = testosterone, EST = estradiol, LH = luteinizing
hormone, FSH = follicle-stimulating hormone, AND = androstenone, SKA = skatole, AND and SKA
concentrations are measured in ng/g fat, CORT, EST, TEST, LH, FSH are measured in ng/ml.
