# Supplementary material for: Endocrine Fertility Parameters—Genomic Background and Their Genetic Relationship to Boar Taint in German Landrace and Large White
Source: Animals (Basel). 2021 Jan 18;11(1):231. doi: 10.3390/ani11010231 (PMC7831948; doi:10.3390/ani11010231)
Supplement: Supplementary file 1 [file animals-11-00231-s001.zip › Table S2.xlsx]

## Sheet: FINAL
Table S2. Chromosome wide significant marker in clusters after Bonferroni correction (p < 0.05).
Trait	Cluster	SNP Name	SSC	Position	MAF	Variant	Empirical p-value	Variance by SNP	SNP Effect (± SE)	Effect allele	Gene Symbol	Gene ID
CORT	HOLRC	ALGA0106239	2	144841166	0.15	Intron	3.94e-06	0.088	-0.314 (±0.06)	A	NR3C1	396740
		DRGA0017574	2	144842462	0.15	Intron	3.94e-06	0.088	-0.314 (±0.06)	T	NR3C1	396740
		FBF0920*	7	115258459	0.24	-	6.01e-07	0.087	0.274 (±0.05)	-	-	-
		CASI0004483*	7	115347654	0.17	Intron	5.66e-09	0.115	0.374 (±0.06)	A	DDX24	100157901
		ALGA0045097	7	115603615	0.51	Intron	8.57e-06	0.071	0.202 (±0.04)	A	alpha-1-antiproteinase-like	100621494
		FBF0965	7	115613969	0.51	-	1.07e-05	0.069	0.199 (±0.04)	-	-	-
	HOLW	FBF0971*	7	115643210	0.18	-	1.56e-09	0.123	0.375 (±0.06)	-	-	-
		H3GA0023283	7	115666493	0.72	Intron	3.44e-06	0.077	-0.233 (±0.05)	G	SERPINA11	100155953
		FBF0974	7	115678076	0.72	-	3.44e-06	0.077	-0.233 (±0.05)	-	-	-
		MARC0043760*	7	115679840	0.78	Intron	1.71e-08	0.109	-0.326 (±0.06)	G	SERPINA11	100155953
		FBF0973	7	-	0.71	-	4.05e-06	0.076	-0.231 (±0.05)	-	-	-
	HOLRH	DIAS0003615	18	33,314,578-	0.35	n.m.	3.91e-05	0.038	-0.137 (±0.03)	G	-	-
TEST	HOLRC	ASGA0001286	1	14988130	0.57	Intron	6.63e-06	0.081	0.183 (±0.04)	A	AKAP12	100152595
		DRGA0000172	1	15010885	0.57	Intron	6.63e-06	0.081	0.183 (±0.04)	T	AKAP12	100152595
		ALGA0001286	1	15081855	0.43	intergenic	5.8e-06	0.082	-0.184 (±0.04)	C	-	-
		ASGA0001297	1	150645589	0.43	intergenic	5.8e-06	0.082	-0.184 (±0.04)	C	-	-
		ALGA0044414	7	106555323	0.04	intergenic	4.02e-06	0.084	0.487 (±0.10)	T	-	-
		INRA0028035	7	113153185	0.04	n.m.	4.02e-06	0.084	0.487 (±0.10)	C	-	-
	HOLW	ASGA0073034	16	33990830	0.4	intergenic	1.25e-05	0.074	0.250 (±0.05)	G	-	-
		ASGA0073036	16	34002361	0.4	intergenic	1.25e-05	0.074	0.250 (±0.05)	A	-	-
		MARC0056521	16	34212785	0.39	UGV	5.22e-06	0.079	0.263 (±0.06)	G	Granzyme K	100233185
		ALGA0116942	16	34735906	0.37	Intron	2.65e-05	0.069	0.242 (±0.05)	C	PLPP1	100515451/100521873
		ASGA0073065	16	35043618	0.37	Intron	2.73e-05	0.068	0.241 (±0.05)	G	IL31RA	100522044
		ALGA0090291	16	35169994	0.37	Intron	2.95e-05	0.068	0.238 (±0.05)	T	IL6ST	100037294]
		ASGA0096589	16	35336487	0.37	Intron	2.73e-05	0.068	0.241 (±0.05)	C	ANKRD55	100520647
		SIRI0000852	16	37039866	0.41	n.m.	7.8e-06	0.078	0.249 (±0.05)	A	-	-
EST	HOLRH	MARC0051573	6	69534577	0.39	Intron	1.16e-05	0.044	-0.274 (±0.06)	T	SLC2A5	100625876
		ASGA0075694	17	19679917	0.1	NCTEV	4.73e-06	0.048	0.445 (±0.10)	T	ENSSSCG00000048560	-
LH	HOLRH	ALGA0038510	7	9593061	0.21	Intron	1.41e-05	0.043	-0.159 (±0.04)	A	PHACTR1	100153737
FSH	HOLRC	MARC0079871	10	58195169	0.01	intergenic	1.46e-05	0.069	0.628 (±0.14)	C	-	-
	HOLW	DBNP0002208	7	117999329	0.19	Intron	1.59e-05	0.065	0.146 (±0.03)	C	VRK1	100157930
SKA	BTLRH	M1GA0020074	14	140598974	0.69	UGV	8.07e-06	0.035	-0.233 (±0.04)	A	LRRC27	100737235
		MARC0028756	14	140612004	0.69	Intron	8.07e-06	0.035	-0.233 (±0.04)	A	LRRC27	100737235
		M1GA0020080	14	140632401	0.27	UGV	8.64e-06	0.035	0.244 (±0.05)	C	LRRC27, PWWP2B	100737235/100154915
		M1GA0020121	14	140916098	0.27	3'PUTR	9.71e-06	0.035	0.242 (±0.05)	T	CFAP46	100158140
		M1GA0020138	14	141069021	0.27	DGV	1.46e-05	0.033	0.238 (±0.05)	G	ENSSSCG00000047411	-
		ALGA0083389	14	141123029	0.27	DGV	1.31e-05	0.034	0.239 (±0.05)	T	ADGRA1	100623440
		INRA0048622	14	141151934	0.27	Intron	1.31e-05	0.034	0.239 (±0.05)	T	KNDC1	100152900
		ASGA0068302	14	141232780	0.27	UGV	1.31e-05	0.034	0.239 (±0.05)	G	ADAM8, TUBGCP2	100156146/100154072
		H3GA0043620	14	141279745	0.27	intergenic	1.31e-05	0.034	0.239 (±0.05)	G	-	-
		ASGA0068308	14	141309602	0.27	Intron	1.31e-05	0.034	0.239 (±0.05)	G	CALY	100158118
		H3GA0043634	14	141338056	0.27	3'PUTR	1.31e-05	0.034	0.239 (±0.05)	T	ECHS1	100156927
		H3GA0043632	14	141374711	0.27	Intron	1.31e-05	0.034	0.239 (±0.05)	A	MTG1	100153322
		INRA0048614	14	152927262	0.27	n.m.	1.31e-05	0.034	0.239 (±0.05)	G	-	-
HoLRC = hormone dataset Landrace from a commercial breeding organization, HoLW = hormone dataset Large White from commercial and herd book organizations, HoLRH = hormone dataset Landrace from herd book organizations, BTLRH = boar taint dataset Landrace from herd book organizations, CORT = log-transformed cortisol, TEST = log-transformed testosterone, EST = log-transformed estradiol, LH = log-tran…
