# Supplementary material for: Endocrine Fertility Parameters—Genomic Background and Their Genetic Relationship to Boar Taint in German Landrace and Large White
Source: Animals (Basel). 2021 Jan 18;11(1):231. doi: 10.3390/ani11010231 (PMC7831948; doi:10.3390/ani11010231)
Supplement: Supplementary file 1 [file animals-11-00231-s001.zip › Table S3.xlsx]

## Sheet: Tabelle1
Table S3. Adjacent regions and possible interesting genes in a window of +/− 1 Mb.
Trait	Cluster	SSC	Region	Gene name	Gene ID	Related background to boar taint or fertility/robustness	Candidate gene?
CORT	HoLRC	2	143.8-145.8	SPRY4	100512891	-	unknown
				FGF1	397497	regulation of cell processes, angiogenesis	no
				ARHGAP26	100520606	-	unknown
				YIPF5	768112	-	unknown
				KCTD16	110259528	-	unknown
	HoLW	7	114.5-116.5	TMEM251	414384	-
				BTBD7	100152664	-
				UNC79	100518260	-
				ASB2	100153068	-
				CCDC197	105467512	-
				OTUB2	100151873	-
				ISG12(A)	100153902	-
				PPP4R4	100737576	-
				SERPINA6	396736	associated with CORT level, HPA Axis activity and carcass and meat quality traits	yes
				SERPINA1	397688	-
				SERPINA12	106504546	ovarian expression	yes
				SERPINA4	100157117	-	unknown
				SERPINA5	92734	-
				GSC	397342	-
				DICER1	100505387	development of embryos in early development stage	yes
				CLMN	100511700	-
				MOAP1	100157577	-
				UBR7	100153874	activity in spermatozoa and involvement in spermiogenesis	yes
				LOC100157935	100157935	-
				PRIMA1	102167492	-
	HoLRH	18	32.3-34.3	GPR85	100736987	-
				BMT2	100621338	-
				TMEM168	100518941	-
				IFRD1	493185	-
				LSMEM1	100519992	-
TEST	HoLRC	1	14-16	ESR1	397435	porcine estradiol receptor	yes
				CCDC170	100516653	-
				ARMT1	100157036	-
				RMND1	100156656	-
				ZBTB2	100157847	-
				MTHFD1L	100154722	-
				PLEKHG1	100621167	-
				PPP1R14C	100521302	-
		7	105.5-107.5	-	-	-	-
		7	112.1-114.1	CALM1	100154056	myosin	no
				TTC7B	100154890	-
				RPS6KA5	100623751	-
				GPR68	100153615	-
				CCDC88C	100152429	-
	HoLW	16	32.9-38.0	ARL15	100516523	-
				HSPB3	100519061	-
				SNX18	100518876	-
				CSPG4B	100737060	-
				ESM1	100739671	-
				GZMA	100526762	-
				CDC20B	100620954	-
				GPX8	100519691	-
				MCIDAS	100737191	-
				CCNO	100517790	-
				DHX29	100514880	-
				MTREX	100518521	-
				SLC38A9	100521873	-
				DDX4	431672	germ cell development	yes
				MAP3K1	396617	involved in granulosa cells in porcine ovary	yes
				SETD9	100521163	-
				MIER3	100522223	-
				GPBP1	100521344	-
				ACTBL2	100522578	-
EST	HoLRH	6	68.5-70.5	UTS2	397268	-
				PARK7	11315	-
				ERRFI1	100738544	-
				SLC45A1	100519547	-
				ENO1	100738870	development of oesophagus
				CA6	100240717	enzyme, expressed in porcine kidney
				RERE	100738753	-
				VAMP3	100628225	-
				PER3	100627898	-
				SLC2A7	100625966	-
				GPR157	110261089	-
				H6PD	110261091	-
				SPSB1	110261092	-
				SLC25A33	100517764	-
				TMEM201	100517949	-
				PIK3CD	100518131	-
				CLSTN1	100520617	-
				CTNNBIP1	100627651	-
				LZIC	100624215	-
				NMNAT1	102160928	-
				RBP7	100270723	involved in adipose tissue of pigs during development	yes
				UBE4B	100737278	-
		17	18.6-20.6	ANKEF1	100517504	-
				SNAP25	100620588	-
				MKKS	100157552	-
				JAG1	100156773	involved in porcine muscle satellite cell proliferation
LH	HoLRH	7	8.5-10.5	HIVEP1	100519608	-
				EDN1	396915	pig urinary bladder neck
				TBC1D7	100155821	-
				GFOD1	100739137	-
				NOL7	110261778	-
				SIRT5	100125966	porcine sirtuine genes
				RANBP9	100153339	-
				RNF182	100154575	-
				MCUR1	100520967	-
				CD83	100153365	involved in oxidative stress reaction
FSH	HOLRC	10	57.1-59.1	CUL2	100512186	-
				CREM	100512363	testicular development in boars
				CCNY	100525480	-
				LOC102164731	102164731	-
				FZD8	110255708	-
				CCDC3	100510975	-
				GJD4	100525659	-
	HoLWC	7	116.9-118.9	TCL1B	100525932	-
				BDKRB2	110255240	-
				ATG2B	100462716	-
				AK7	100152573	-
				PAPOLA	100156323	-
				TCL1A	100156364	-
				C7H14orf132	100154278	-
				GSKIP	100154584	-
SKA	BTLRH	14	139.5-142.3	TCERG1L	100512137	-
				BNIP3	100624868	-
				JAKMIP3	100624964	-
				DPYSL4	100512868	-
				STK32C	100737116	-
				INPP5A	100512501	-
				NKX6-2	106506164	-
				ZNF511	100152871	-
				LOC100156553	100156553	-
				FUOM	100152128	-
				PAOX	100626281	-
				ADGRA1	100623440	-
				UTF1	100158138	expressed in spermatogonial stem cells
				VENTX	100154934	-
				PRAP1	100154502	-
				PAOX	100626281	-
				CYP2E1	403216	SKA metabolism, boar taint
				LOC100514734	100514734	-
HoLRC = hormone dataset Landrace from a commercial breeding organization, HoLW = hormone dataset Large White from commercial and herd
book organizations, HoLRH = hormone dataset Landrace from herd book organizations, BTLRH = boar taint dataset Landrace from herd book
organizations, CORT = log-transformed cortisol, TEST = log-transformed testosterone, EST = log-transformed estradiol, LH = log-transformed
luteinizing hormone, FSH = log-transformed follicle-stimulating hormone,SKA = log-transformed skatole, SSC = Sus Scrofa Chromosome,
MAF = Minor allele frequency, * = also genome-wide significant, n.m. = not mapped, UGV = upstream gene variant, NCTEV = non coding transcript
exon variant, 3’PUTR = 3’ prime untranslated region, DGV = downstream gene variant.
